# Supplementary material for: Supplementation of essential amino acids suppresses age-associated sleep loss and sleep fragmentation but not loss of rhythm strength under yeast-restricted malnutrition in Drosophila
Source: J Biochem. 2024 Dec 19;177(3):225–37. doi: 10.1093/jb/mvae090 (PMC11879319; doi:10.1093/jb/mvae090)
Supplement: Web_Material_mvae090 [file web_material_mvae090.zip]

Archive with 1 entries (1 files):
- Malnutrition supplmentary data.pdf
